# Supplementary material for: Genome-Wide Identification of the Gossypium hirsutum NHX Genes Reveals That the Endosomal-Type GhNHX4A Is Critical for the Salt Tolerance of Cotton
Source: Int J Mol Sci. 2020 Oct 18;21(20):7712. doi: 10.3390/ijms21207712 (PMC7589573; doi:10.3390/ijms21207712)
Supplement: Supplementary file 1 [file ijms-21-07712-s001.zip]

Archive with 9 entries (8 files):
- Supplementary Materials/
- Supplementary Materials/Figure S1.tif
- Supplementary Materials/Figure S2.tif
- Supplementary Materials/Table S1.xlsx
- Supplementary Materials/Table S2.xlsx
- Supplementary Materials/Table S3.xlsx
- Supplementary Materials/Table S4.xlsx
- Supplementary Materials/Table S5.xlsx
- Supplementary Materials/Table S6.xlsx
