# Supplementary material for: Genome-Wide Identification of the Gossypium hirsutum NHX Genes Reveals That the Endosomal-Type GhNHX4A Is Critical for the Salt Tolerance of Cotton
Source: Int J Mol Sci. 2020 Oct 18;21(20):7712. doi: 10.3390/ijms21207712 (PMC7589573; doi:10.3390/ijms21207712)
Supplement: Supplementary file 1 [file ijms-21-07712-s001.zip › Supplementary Materials/Table S1.xlsx]

## Sheet: Table S1
Table S1. Details regarding G. hirsutum NHX genes.
Gene name	Locus ID	Protein length (aa)	ORF Length (bp)	pI a	Mw (Da) a
GhNHX1A b	GH_A01G0318	525	1578	5.83	57682.8
GhNHX2A	GH_A01G0823	508	1527	7.18	56977.1
GhNHX3A	GH_A02G0482	535	1608	8.67	59049.3
GhNHX4A b	GH_A06G2083	523	1572	5.35	57725.6
GhNHX5A b	GH_A08G2458	358	1077	8.69	40025.6
GhNHX6A	GH_A09G0801	542	1629	7.67	59828.1
GhNHX7A	GH_A09G2541	541	1626	8.97	59721.3
GhNHX8A	GH_A11G2630	543	1632	7.2	60089.5
GhNHX9A	GH_A11G2946	540	1623	7.1	59585.5
GhNHX10A	GH_A12G0075	525	1578	8.76	58113.3
GhNHX11A	GH_A13G1195	542	1629	8.68	59871.2
GhNHX1D	GH_D01G0303	502	1509	5.74	55484.5
GhNHX2D b	GH_D01G0834	520	1563	7.68	58445.7
GhNHX3D	GH_D02G0494	535	1608	8.47	59178.4
GhNHX4D b	GH_D06G2122	523	1572	5.4	57719.6
GhNHX5D	GH_D08G2465	551	1656	8.09	61301.8
GhNHX6D b	GH_D09G0747	534	1605	7.68	59329.49
GhNHX7D	GH_D09G2476	541	1626	9.01	59705.2
GhNHX8D	GH_D11G2682	407	1224	6.3	45343.3
GhNHX9D	GH_D11G2977	542	1629	6	59787.8
GhNHX10D	GH_D12G0079	410	1233	8.99	45466.3
GhNHX11D	GH_D13G1142	543	1632	8.68	60138.5
a The theroetical pI (isoelectric point) and Mw (molecular weight) of the full-length protein are predicted by Compute pI/Mw tool (https://web.expasy.org/compute_pi/). b The coding sequences of genes are re-annotated.
