# Supplementary material for: Genome-Wide Identification of the Gossypium hirsutum NHX Genes Reveals That the Endosomal-Type GhNHX4A Is Critical for the Salt Tolerance of Cotton
Source: Int J Mol Sci. 2020 Oct 18;21(20):7712. doi: 10.3390/ijms21207712 (PMC7589573; doi:10.3390/ijms21207712)
Supplement: Supplementary file 1 [file ijms-21-07712-s001.zip › Supplementary Materials/Table S2.xlsx]

## Sheet: Table S2
Table S2. Protein, coding and genomic sequences of G. hirsutum NHX genes.
Gene name	Locus ID	Protein sequence	Coding sequence	Genomic sequence
GhNHX1A b	GH_A01G0318	MGISPAESGSPEKEQQAAGVGILLQIMMLVLSFVLGHVLRRHKFYYLPEASASLLIGLIVGGLANISNTETSIRAWFNFHEEFFFLFLLPPIIFQSGFSLSAKPFFSNFGAIVTFAILGTFIASVVTGVLVYIGGRMYLMYGLPFVECLMFGALISATDPVTVLSIFQELGTDTNLYALVFGESVLNDAMAISLYRTMSIVRKHASSAQNFFMVIFRFLETFVGSMSAGVGVGFVSALLFKYAGLDVDNLQNLECCLFVLFPYFSYMLAEGLGLSGIVSILFTAIVMKHYSYSNLSENSQQFVSDFFHLISSLAETFTFIYMGFDIAMEKHSWSHLGFIFFSIIFIVVARAANVFSCAYLVNLVRPVHRQIPLKHQKALWYSGLRGAMAFALALQSVHD…	ATGGGAATTTCACCGGCGGAAAGCGGAAGTCCCGAAAAGGAGCAGCAAGCCGCTGGAGTGGGGATTCTCCTTCAAATTATGATGCTCGTCCTTTCATTCGTCCTCGGCCATGTCCTTCGCCGTCACAAGTTCTACTATCTCCCTGAGGCCAGCGCTTCTTTGCTTATCGGTTTAATTGTTGGTGGACTTGCTAACATCTCCAACACTGAAACAAGCATCAGGGCGTGGTTCAATTTCCATGAGGAATTCTTCTTCCTATTTCTCTTACCTCCAATAATCTTTCAATCAGGTTTCAGCTTATCAGCTAAACCCTTTTTCTCTAACTTTGGAGCCATTGTCACATTTGCTATTTTAGGGACTTTTATAGCTTCAGTTGTTACAGGAGTTTTAGTCTATATT…	ATGGGAATTTCACCGGCGGAAAGCGGAAGTCCCGAAAAGGAGCAGCAAGCCGCTGGAGTGGGGATTCTCCTTCAAATTATGATGCTCGTCCTTTCATTCGTCCTCGGCCATGTCCTTCGCCGTCACAAGTTCTACTATCTCCCTGAGGCCAGCGCTTCTTTGCTTATCGGTTAGTCAATTTGGATAATTTCCTTCTTCATTTATCTTTATATATCTTGACGCTTTAGTTTCCTTCGTCACGTAATGATCGTCTATCTACCAGGTTTAATTGTTGGTGGACTTGCTAACATCTCCAACACTGAAACAAGCATCAGGTCCTTCATTTCTTTCCCCATTATTGTTATTATATATATATATTGTTTTGTTTATTCTTTGTTTTCCATTTCGATCTTGTTTGAT…
GhNHX2A	GH_A01G0823	MFEFVRNLAHEHEQVVPISVFVAILCLCLVIGHLLEENRWVNESITAILIGGIAGTVILFLNKGKSSHILRFSEELFFIYLLPPIIFNAGFQVKKKQFFQNFITIMLFGVIGVFISTSIITAGSWWLFPKLGFFGLTAREYLAVGTIFSSTDTVCTLQVLHQDENPLLYSLVFGEGVVNDATSVVLFNAIQKIDVSRINSRTSFQLIGDFIYLFSTSTALGVTFGLVTAYSLKTLYFGRHSTVRELAIMVLMAYLSYMLAELLDLSGILTVFFCGILMSHYAWHIFAMMSFVAETFIFLYVGMDALDMEKWKMTRLSVGTLMASFGTLVFLILVGRAAFVFPLSAFSNCLNKHPDRSKPLTFRHQVVIWWAGLMRGAVSIALAFKQFTFSGVTWDPVNA…	ATGTTTGAGTTTGTAAGAAACTTAGCTCATGAGCATGAGCAGGTGGTGCCAATCTCAGTGTTTGTGGCAATTCTCTGCCTATGTTTAGTTATAGGACATTTGCTTGAAGAGAACCGATGGGTCAATGAATCAATCACTGCGATCTTAATTGGAGGCATAGCAGGAACAGTAATATTGTTCTTGAACAAAGGAAAAAGCTCTCACATCCTTAGGTTCAGTGAAGAGTTGTTCTTCATTTATCTCCTCCCACCTATTATATTCAATGCAGGATTTCAGGTGAAGAAGAAACAATTTTTTCAGAACTTCATAACCATCATGCTGTTTGGAGTAATCGGGGTTTTTATCTCTACCTCGATTATTACAGCCGGCAGTTGGTGGCTGTTTCCCAAGCTAGGATTT…	ATGTTTGAGTTTGTAAGAAACTTAGCTCATGAGCATGAGCAGGTGGTGCCAATCTCAGTGTTTGTGGCAATTCTCTGCCTATGTTTAGTTATAGGACATTTGCTTGAAGAGAACCGATGGGTCAATGAATCAATCACTGCGATCTTAATTGTAATTTCCCTCATTTCTTTGGAACATTTTCTTTACCATATACATATACATATATATGTTCATGTGTTTGTGTTTCATCTTTTTTAATTGCTTGAGAATCTTATCGAACCTTTCAAAATTAACATATGGATGTCTTAGGAATTTAAAGTCTAACTGCCATATTGTTGGTCTCAGGGAGGCATAGCAGGAACAGTAATATTGTTCTTGAACAAAGGAAAAAGCTCTCACATCCTTAGGTTCAGTGAAGAG…
GhNHX3A	GH_A02G0482	MAIGILSSLLASDHSSIVSMNLFVALLCGCIVIGHLLEESRWMNESITALVIGVCTGVVILLTTGGKSSHLLVFSEDLFFIYLLPPIIFNAGFQVKKKQFFRNFITIMLFGAVGTLISFGIISAGAIQFFKELHIGDLQIGDYLAIGAIFSATDSVCTLQVLNQDETPLLYSLVFGEGVVNDATSVVLFNAIQSFDLTHINSTIALKFVGNFFYLFISSTLLGVVTGLLSAFIIKKLYFGRHSTDREVALMILMAYLSYMLAELFYLSGILTVFFCGIVMSHYTWHNVTESSRVTTKHAFATLSFVAEIFIFLYVGMDALDIEKWRVISDSPGKSVGVSSILLGLILVGRAGFVFPLSFISNLTKKAPHEKIEFKQQVTIWWAGLMRGAVSMALAYNQF…	ATGGCGATCGGGATCTTAAGCTCTCTTTTAGCCTCCGATCATAGCTCCATAGTTTCAATGAACTTATTCGTGGCGCTTCTTTGCGGTTGTATTGTGATTGGTCATTTACTAGAGGAAAGCCGATGGATGAACGAGTCCATTACTGCTCTTGTCATTGGGGTGTGCACTGGAGTTGTAATTTTGCTTACAACAGGAGGAAAAAGCTCTCACCTGTTAGTTTTCAGTGAAGACTTGTTCTTCATTTATTTGCTTCCTCCTATTATTTTTAATGCGGGATTCCAAGTGAAGAAGAAGCAATTTTTCCGCAACTTTATTACTATCATGCTGTTTGGTGCAGTTGGTACTTTAATATCATTTGGCATCATATCTGCAGGTGCCATACAGTTTTTCAAGGAATTG…	ATGGCGATCGGGATCTTAAGCTCTCTTTTAGCCTCCGATCATAGCTCCATAGTTTCAATGAACTTATTCGTGGCGCTTCTTTGCGGTTGTATTGTGATTGGTCATTTACTAGAGGAAAGCCGATGGATGAACGAGTCCATTACTGCTCTTGTCATTGTAAGTTGTACTTTTGCATATTTTCATATGAGTTTTCATAATTTTCATAATTTTGGTTTTCTTTGATGGCAGGGGGTGTGCACTGGAGTTGTAATTTTGCTTACAACAGGAGGAAAAAGCTCTCACCTGTTAGTTTTCAGTGAAGACTTGTTCTTCATTTATTTGCTTCCTCCTATTATTTTTAATGCGGGGTAAGTTATTGATGTTTGCAGTTAATCTCTATCTATATTTGTTTTCCATTTA…
GhNHX4A b	GH_A06G2083	MDNSTAEKGSPGQEQQAAGVGILLQIMMLVLSFVVGHVLRRHKFYYLPEASASLLIGLIVGGLANISDTERSIRAWFNFHEEFFFLFLLPPIIFQSGFSLSPKPFFSNFGAIVTFAIFGTFIASVVTGVLVYLGGLMYLMYKLPFVECLMFGALISATDPVTVLSIFQELGTDMNLYALVFGESVLNDAMAISLYRTMSVVRSNDPSGQNFFMVIVRFLETFVGSMSAGVGVGFTSALLFKYAGLDIDNLQNLECCLFVLFPYFSYMLAEGLGLSGIVSILFTGIVMKHYTFSNLSENSQRFVSDFFHLISSLAETFIFIYMGFDIAMEKHSWSHVGFIFFSILFIAIARAVNVFSCAYLINLVRPAHRQIPSKHQKALCYSGLRGAMAFALALQSVHD…	ATGGATAATTCAACGGCGGAGAAAGGGAGCCCGGGGCAAGAGCAGCAGGCTGCCGGAGTGGGGATTCTCCTTCAGATTATGATGCTTGTTCTTTCTTTCGTCGTTGGCCATGTTCTTCGCCGCCACAAATTCTACTACCTTCCCGAGGCCAGCGCTTCTTTGCTTATTGGTTTGATTGTTGGTGGACTTGCTAACATCTCCGACACTGAAAGAAGCATCAGGGCGTGGTTCAATTTCCATGAGGAGTTCTTCTTCCTGTTTCTGCTACCTCCAATCATCTTTCAGTCAGGGTTTAGCCTATCACCTAAACCCTTCTTCTCTAACTTTGGAGCCATTGTCACATTTGCTATTTTTGGAACTTTTATAGCTTCAGTTGTTACTGGAGTTTTAGTGTATCTT…	ATGGATAATTCAACGGCGGAGAAAGGGAGCCCGGGGCAAGAGCAGCAGGCTGCCGGAGTGGGGATTCTCCTTCAGATTATGATGCTTGTTCTTTCTTTCGTCGTTGGCCATGTTCTTCGCCGCCACAAATTCTACTACCTTCCCGAGGCCAGCGCTTCTTTGCTTATTGGTTAGTCTACTTCTTCCTGATTGTCTTTGTATATCGTCTTTCGATTCCCTAGTCAGAGAGATAATAGCGTTTCTATCAGGTTTGATTGTTGGTGGACTTGCTAACATCTCCGACACTGAAAGAAGCATCAGGTTTTCCATTTCTTTGTTTTTTCTTCTTGTTGTTATGATTAGTATTTCTTCTCAGTTTTCAATTTCAATCGTCTGTGATAAAATTGAGAAACCCTGATT…
GhNHX5A b	GH_A08G2458	MLGVFVGLASAYIIKTLYFGRHSTDREFALMMLMAYLSYILAELFYLSGILTVFICGIVMSHYTWHNVTESSRVTTKHTFATLSFVAETFIFLYVGMDALDISTWRVNDRPRTSLMVSSILLALVMAGRAAFVFPLSYLANLSNKSPSENISFREQIIIWWAGLMRGAVSMALAYKQFSRSGQTELRKNAVMITSTITVVLFSTVDELLLYPETGLDQQPKILIFGDVTLTIFCVVSAIVFGIMTKSLIRVLLPHPKITTSMLSEASTPKSSTIPFLGSADNSFDDNLGAAHRPSSIRELLATPTHTVHRYWRKFDNAFMRLVFGGRGFVPFVPGSPTERSEHNLLHKESSESDVCNF	ATGCTGGGAGTGTTTGTTGGGCTTGCAAGTGCTTACATCATCAAAACGTTGTACTTTGGCAGGCATTCAACAGATCGAGAATTCGCTCTTATGATGCTTATGGCATACCTTTCATATATTTTGGCTGAACTGTTTTATTTGAGCGGCATTCTCACAGTATTCATTTGTGGGATTGTGATGTCACATTATACATGGCATAATGTTACTGAGAGTTCAAGAGTAACTACAAAGCATACTTTTGCTACCTTGTCATTCGTTGCTGAGACTTTTATCTTTCTTTATGTCGGCATGGATGCCTTGGACATTTCGACATGGAGAGTAAATGATCGGCCTAGAACGTCACTTATGGTTAGTTCTATACTACTTGCTCTGGTTATGGCCGGAAGAGCAGCTTTCGTG…	ATGCTGGGAGTGTTTGTAAGTCTTTTCTTATCTAAACTCATTCTGTAAGCACTGAACTTCCCCCGAGGTGTGATATTTTTCTTCGCCTTACAGGTTGGGCTTGCAAGTGCTTACATCATCAAAACGTTGTACTTTGGCAGGTATGTTTTTTATGCTAGAAAGGTTTTTATGTCAATTCACTAATCCGAATATATGTCATGTTCTTTGTTGCGCGGAAGCGTGTGAAAGAGTAAAATTATTGTACTGAAAAATCACACTAAGTTCAATTCCCAGGAAAGAGAGGTGGATCACGAGGATCGCTTACATACCAGATCTTTCCTAGCCAGAATATCCCTCTATCGTAATTTAATAGCACAATAAATCACTACAATGACACTTGCAAAATATGCAGAACAAAAA…
GhNHX6A	GH_A09G0801	MTIGIISSALANSETILASDHGSIVSINLFVALLCGCIVIGHLLEENRWMNESITALAIGVCTGVIILLTTGGKSSRLLVFSEDLFFIYLLPPIIFNAGFQVKKKQFFRNFLTIMLFGAVGTLISFCVISIGAIHFFKKMNIGDLTLGDYLAIGAIFSATDSVCTLQVLNQDETPLLYSLVFGEGVVNDATSVVLFNAIQTFDISHIDSTMALQYIGNFLYLFILSTLLGVLAGLLSAYIIRKLYFGRHSTDREVALMMLMAYLSYMLAELFSFSAILTVFFCGIVMSHYTWHNVTESSRVTTKHAFATLSFVSEIFIFLFVGMDALDIEKWRVISDSPGTSVGVSGILLGLILVGRAAFVFPLSFISNLTRKAPHEKVDFKQQVTVWWAGLMRGAVSM…	ATGACAATCGGGATAATAAGCTCCGCTTTAGCAAATTCAGAGACGATTTTAGCCTCTGATCATGGCTCAATAGTTTCAATAAACTTATTCGTTGCGCTTCTTTGCGGGTGTATCGTGATTGGTCATTTACTAGAGGAAAATCGATGGATGAACGAGTCTATTACTGCTCTGGCCATAGGAGTATGTACTGGAGTTATAATTTTGCTTACAACAGGAGGAAAAAGCTCACGTCTTCTAGTTTTCAGTGAAGATTTGTTCTTCATTTATTTGCTTCCTCCTATTATTTTCAATGCGGGATTCCAAGTGAAGAAGAAACAATTTTTCCGCAACTTTTTGACTATCATGCTGTTTGGTGCAGTTGGTACTTTAATATCCTTTTGCGTCATTTCTATAGGTGCC…	ATGACAATCGGGATAATAAGCTCCGCTTTAGCAAATTCAGAGACGATTTTAGCCTCTGATCATGGCTCAATAGTTTCAATAAACTTATTCGTTGCGCTTCTTTGCGGGTGTATCGTGATTGGTCATTTACTAGAGGAAAATCGATGGATGAACGAGTCTATTACTGCTCTGGCCATAGTAAGTTTTAGTTTTGCATATATACACATAAATATTATAAAGGAAACAAAGGCCATTAATTTTCGTAATTCCGAATATTTCTTTTTATTGCAGGGAGTATGTACTGGAGTTATAATTTTGCTTACAACAGGAGGAAAAAGCTCACGTCTTCTAGTTTTCAGTGAAGATTTGTTCTTCATTTATTTGCTTCCTCCTATTATTTTCAATGCGGGGTGAGCTATT…
GhNHX7A	GH_A09G2541	MAIGILSTLLAKSETILGSGHSSVVSMNLFVALLCGCIVIGHLLEESRWMNESITALAIGLCTGIVILLTTGGKSSHLLVFSEDLFFNYLLPPIIFNAGFQVKKKQFFRNFMTIMLFGAVGTLISFAIISLGAIHFFKKMSIGNLKIGDYLAIGAIFSATDSVCTLQVLNQDDTPLLYSLVFGEGVVNDATAVVLFKAIQSFDLPHINTTIALQFVGNFLYLFISSTLLGVLAGLLSAYIIKKLYFGRHSTDREVALMILMAYLSYMLAEFFYLSAILTVFFCGIVMSHYTWHNVTESSRVTTKHAFATLSFVAEIFIFLYVGMDALDIEKWRVVSDSPGKSVGVSAILLGLILVGRAAFVFPLSSISNLTKKAPCDKIDFKQQVTIWWAGLMRGAVSM…	ATGGCAATCGGGATACTAAGCACTCTTTTAGCAAAATCAGAGACGATTTTAGGGTCTGGTCACAGCTCAGTAGTTTCAATGAATTTATTCGTTGCTCTTCTTTGCGGGTGTATCGTGATCGGTCATTTGCTAGAGGAAAGCCGATGGATGAATGAATCCATTACTGCCCTTGCCATTGGGCTGTGCACTGGAATTGTAATTTTGCTTACAACAGGAGGAAAAAGCTCTCATCTTTTAGTTTTCAGTGAAGATTTGTTCTTTAATTATTTGCTTCCACCTATTATTTTCAATGCAGGATTCCAGGTGAAAAAGAAGCAATTTTTCCGCAACTTTATGACCATAATGCTGTTTGGTGCAGTTGGCACTTTAATATCCTTTGCCATCATATCTCTAGGTGCC…	ATGGCAATCGGGATACTAAGCACTCTTTTAGCAAAATCAGAGACGATTTTAGGGTCTGGTCACAGCTCAGTAGTTTCAATGAATTTATTCGTTGCTCTTCTTTGCGGGTGTATCGTGATCGGTCATTTGCTAGAGGAAAGCCGATGGATGAATGAATCCATTACTGCCCTTGCCATTGTAAGCTTTTTAGATTTTTGTATATAGATTTCTTTATTATTACATATATTTAATAATAATAATAATAAGCTATTAGTTTTCGTAATTTTGATAATTTTTTATGATAGGGGCTGTGCACTGGAATTGTAATTTTGCTTACAACAGGAGGAAAAAGCTCTCATCTTTTAGTTTTCAGTGAAGATTTGTTCTTTAATTATTTGCTTCCACCTATTATTTTCAATG…
GhNHX8A	GH_A11G2630	MVAPQLAAVFTKLQTLSTSDHASVVSMNIFVALLCACIVIGHLLEENRWMNESITALIIGVFTGVIILLTSGGKSSHLLVFSEDLFFIYLLPPIIFNAGFQVKKKQFFRNFITIMLFGAVGTLISCTIISLGVINFFKEMDIGSLDIGDFLAIGAIFAATDSVCTLQVLNQDETPLLYSLVFGEGVVNDATSVVLFNAIQSFDLVNTSPRILLEFIGSFLYLFLASTMLGVIVGLVSAYIIKKLYFGRHSTDREFALMMLMAYLSYIMAELFYLSGILTVFFCGIVMSHYTWHNVTESSRVTTKHAFATLSFVAETFLFLYVGMDALDMEKWRFVSDSPGTSVAVSAVLMGLVMVGRAAFVFPLSFLSNLAKKSTSEKISFREQIIIWWAGLMRGAVSM…	ATGGTGGCTCCGCAGTTAGCTGCTGTCTTTACTAAGTTGCAGACACTATCTACTTCAGACCATGCGTCTGTGGTCTCCATGAACATATTTGTAGCGCTTCTTTGTGCTTGCATTGTGATTGGTCATCTTTTGGAGGAGAATAGATGGATGAACGAATCAATTACTGCCCTTATCATTGGTGTTTTTACTGGGGTCATTATTTTGTTGACAAGTGGGGGTAAAAGCTCTCATCTTTTAGTCTTCAGTGAAGATCTGTTCTTTATCTATCTTCTGCCCCCTATTATATTCAATGCTGGGTTTCAGGTGAAAAAGAAGCAATTTTTCCGTAACTTTATCACCATCATGCTGTTTGGGGCTGTTGGTACACTAATATCTTGTACAATTATCTCTTTAGGTGTA…	ATGGTGGCTCCGCAGTTAGCTGCTGTCTTTACTAAGTTGCAGACACTATCTACTTCAGACCATGCGTCTGTGGTCTCCATGAACATATTTGTAGCGCTTCTTTGTGCTTGCATTGTGATTGGTCATCTTTTGGAGGAGAATAGATGGATGAACGAATCAATTACTGCCCTTATCATTGTGAGTTTCTCTCTTAACATCTGTTGACGTGGATTTTGTCATTCATGGACAATTCAGCTAAGTTTTGATTGCTTGGTTTTGTATGTTTTTCTTGTCTGATGTCTTCGATTTAAATTACTTTTATTGGCAGGGTGTTTTTACTGGGGTCATTATTTTGTTGACAAGTGGGGGTAAAAGCTCTCATCTTTTAGTCTTCAGTGAAGATCTGTTCTTTATCTATCT…
GhNHX9A	GH_A11G2946	MSHLSTLQSSSDFLSTTTIIALTIFFSLLCACIIIGHLLEENRWANESITALLLGLCAGAVVLLASKGNSSKILVFSEDLFFLYLLPPIIFNAGFQVKKKQFFKNFTIILMFGIFGTVISFCLISVGAFLLFNRIGVTSLNTQDYLAVGAILSATDTVCTLQVLSQDETPFLYSVIFGEGVVNDATSIVLFNAVQSLDFNNIDAMISLKLLGIFLYLFFTSTILGVVAGLLSAFIIKTLYFGRHSTDREVALMMIMAYLSYMLAELLNLSGILTVFFCGILMSHYTWHNVTQSSRITTKHAFATMSFIAETFIFLYVGMDALDIDKWKASSASAGTFIAVSSTLFALVLVGRAAFVFPLANFINCIRRRDGSNIAFRKQFIMWWAGLMRGAVTIALSYN…	ATGTCCCATCTTTCAACACTCCAAAGTTCATCAGATTTTCTTAGTACAACCACCATAATTGCACTTACCATCTTCTTTTCACTCCTTTGTGCTTGTATCATCATAGGTCACCTACTTGAAGAGAACCGGTGGGCTAATGAATCGATTACAGCACTTCTTTTGGGATTGTGTGCTGGAGCTGTGGTGTTGTTGGCGAGTAAAGGCAATAGTTCAAAGATTCTAGTGTTCAGTGAGGACTTGTTCTTCCTTTATTTGCTTCCTCCAATCATTTTCAATGCCGGATTCCAAGTCAAGAAAAAGCAGTTCTTCAAGAATTTCACAATAATTTTGATGTTTGGAATATTTGGTACAGTGATTTCATTCTGCCTCATATCAGTAGGTGCCTTTTTGCTGTTCAAC…	ATGTCCCATCTTTCAACACTCCAAAGTTCATCAGATTTTCTTAGTACAACCACCATAATTGCACTTACCATCTTCTTTTCACTCCTTTGTGCTTGTATCATCATAGGTCACCTACTTGAAGAGAACCGGTGGGCTAATGAATCGATTACAGCACTTCTTTTGGTATGTTAACTTGTCTTTCTGACCTTATATTTGTTTTTGGGGTAAGAATTGTTAATTGTGATTGAGGCCTGGATACAGGGATTGTGTGCTGGAGCTGTGGTGTTGTTGGCGAGTAAAGGCAATAGTTCAAAGATTCTAGTGTTCAGTGAGGACTTGTTCTTCCTTTATTTGCTTCCTCCAATCATTTTCAATGCCGGGTACGGTTTACTCTGATCATTTCTAGGTGAATTTGATTAA…
GhNHX10A	GH_A12G0075	MALEPDQTSVDSITLFVALLCSCIVIGHLLEKNRWFNESITALAIGLCSGIIILLTTEGKRSHILVFNEELFFIYLLPPIIFNAGFQVKKKQFFRNFAMIILFGAVGTLISFVIVSIGTMQLFKKLDIGFLDIGDYLALGAIFSATDSVCTLQVLNQDETPLLYSIVFGEGVVNDATSIVLFNAIQKFDLSHITSRIFIEFIGNFLYFFITSTLLGVGVGLISAYIIKKLYIGRHSTDREVALMILMAYLSYMMAELFNLSSILTVFFCGIVMSHYTWHNVTESSRITTKHAFATLSFISEIFIFLYVGMDALDIEKWKVVSKSPGTSAGVSSILLGLVLVGRAASVFPLSFISNLFKRSESDKFTLKQQVTIWWAGLMRGSVSVALAYNQFTRSGHTQ…	ATGGCACTAGAGCCCGACCAAACTTCGGTGGACTCTATTACCCTATTTGTGGCACTTCTCTGCTCCTGCATTGTGATTGGTCATCTTCTGGAGAAAAACCGATGGTTTAATGAGTCAATAACTGCCCTTGCCATTGGGCTTTGTAGCGGAATTATCATTCTGTTGACCACTGAAGGAAAGAGATCACACATTTTAGTATTTAATGAAGAGCTGTTTTTTATATATCTTCTGCCTCCCATCATATTCAATGCCGGATTCCAGGTAAAAAAGAAGCAATTTTTCCGTAACTTTGCGATGATAATTTTGTTTGGTGCTGTTGGAACTTTGATATCATTTGTCATCGTATCCATAGGTACCATGCAGTTATTTAAGAAGTTAGATATTGGTTTCCTGGACATC…	ATGGCACTAGAGCCCGACCAAACTTCGGTGGACTCTATTACCCTATTTGTGGCACTTCTCTGCTCCTGCATTGTGATTGGTCATCTTCTGGAGAAAAACCGATGGTTTAATGAGTCAATAACTGCCCTTGCCATTGTGAGTTGTTCAGTAACTCCCTAACTAATTAACCTTGTTATGTTAGGCTTCACTCGATCTTGTTTCGATTGTTGTTTTGTAACAGGAAAATAGTTTTTGTTTGGTGATGATTTTGGGTGTGATTAACAGGGGCTTTGTAGCGGAATTATCATTCTGTTGACCACTGAAGGAAAGAGATCACACATTTTAGTATTTAATGAAGAGCTGTTTTTTATATATCTTCTGCCTCCCATCATATTCAATGCCGGGTAAGACTGACTTATA…
GhNHX11A	GH_A13G1195	MVASQLAAVLSKLQTLYSDHASVVSMNLFVALLCASIVIGHLLEENRWMNESITALAIGLCTGVVILLTSGGKSSRLLVFSEDLFFIYLLPPIIFNAGFSVKKKQFFRNFITIMLFGAVGTLISWSIISFGVIKFFKEMDIGSLEIGDFLAIGAIFAATDSLLLMVQVLNQDETPLLYSLVFGEGVVNDATSVVLFNAIQSFDLTNTNHRIALEFIGSFLYLFLASTLLGVAVGLVSAYIIKTLYFGRHSTDREFALMMLMAYLSYIMAELFYLSGILTVFFCGIVMSHYTWHNVTESSRITSKHAFATLSFVCETFIFLHVGMDALDIETWKFVNDRPGTSIIVSSVLLALVMAGRAAFVFPLSFLSNLAHKSANEKISFRQQIIIWWAGLMRGAVSM…	ATGGTGGCATCGCAGTTAGCTGCTGTCTTATCCAAGTTGCAAACATTGTATTCAGACCATGCCTCTGTGGTCTCCATGAACCTATTCGTCGCGCTTCTTTGCGCTTCCATTGTGATCGGTCATCTTTTAGAGGAGAACCGATGGATGAACGAATCAATTACTGCCCTTGCCATTGGTCTTTGTACTGGGGTCGTTATTTTGTTGACGAGCGGGGGTAAAAGCTCACGTCTTCTTGTCTTCAGTGAAGATCTGTTCTTTATTTATCTTCTACCCCCTATTATATTCAATGCTGGGTTTTCTGTGAAAAAGAAGCAATTTTTCCGTAACTTTATTACCATCATGCTGTTTGGGGCTGTCGGTACATTAATTTCTTGGTCAATTATATCTTTTGGTGTTATT…	ATGGTGGCATCGCAGTTAGCTGCTGTCTTATCCAAGTTGCAAACATTGTATTCAGACCATGCCTCTGTGGTCTCCATGAACCTATTCGTCGCGCTTCTTTGCGCTTCCATTGTGATCGGTCATCTTTTAGAGGAGAACCGATGGATGAACGAATCAATTACTGCCCTTGCCATTGTGAATGCCTCCCTTCACAATCACATCTATAAATGTTGATTTATTCACATGAACATTTCAGCAGGGTCTTGTTATGCTTGGATTATTGTTCTGCTTTTTTTCTCATATGTTTTATTTTAATTGACTTTGTGGCAGGGTCTTTGTACTGGGGTCGTTATTTTGTTGACGAGCGGGGGTAAAAGCTCACGTCTTCTTGTCTTCAGTGAAGATCTGTTCTTTATTTAT…
GhNHX1D	GH_D01G0303	MGISPEESGSPEKEQQAAGVGILLQIMMLVLSFVLGHVLRRHKFYYLPEAGASLLIGLIVGGLANISNTETSIRSFISFPIIYYALHSSSFAWLISLLIVTSFCPLLQKPFFSNFGAIVTFAILGTFIASVVTGVLVYLGGRMYLMYGLPFVECLMFGALISATDPVTVLSIFQELGTDTNLYALVFGESVLNDAMAISLYRTMSIVRKHASSAQNFFMVIFRFLETFVGSMSAGFLQNLECCLFVLFPYFSYMLAEGLGLSGIVSILFTAIVMKHYSYSNLSENSQQFVSDFFHLISSLAETFTFIYMGFDIAMEKHSWSHLGFIFFSILFIVVARAANVFSCAYLVNLVRPVHRQIPLKHQKALWYSGLRGAMAFALALQSVHDLPEGRGQIIFTAT…	ATGGGAATTTCACCGGAGGAAAGCGGAAGTCCCGAAAAGGAGCAGCAAGCCGCTGGAGTGGGGATTCTCCTTCAAATTATGATGCTCGTCCTTTCATTCGTCCTCGGCCATGTCCTTCGCCGTCACAAGTTCTACTATCTCCCTGAGGCCGGCGCTTCTTTGCTTATCGGTTTAATTGTTGGTGGACTTGCTAACATCTCCAACACTGAAACAAGCATCAGGTCCTTCATTTCTTTCCCCATTATTTATTATGCATTACACTCTTCGAGTTTTGCATGGTTGATCTCTCTGTTAATTGTCACCTCGTTTTGCCCCCTTTTGCAGAAACCCTTTTTCTCTAACTTTGGAGCCATTGTCACATTTGCTATTTTAGGGACTTTTATAGCTTCAGTTGTTACA…	ATGGGAATTTCACCGGAGGAAAGCGGAAGTCCCGAAAAGGAGCAGCAAGCCGCTGGAGTGGGGATTCTCCTTCAAATTATGATGCTCGTCCTTTCATTCGTCCTCGGCCATGTCCTTCGCCGTCACAAGTTCTACTATCTCCCTGAGGCCGGCGCTTCTTTGCTTATCGGTTAGTCAATTTGGATAATTTCCTTCTTCATTTATCTTTATATATCTTGACGCTTTAGTTTCCTTCGTCACGAAATGATCGTCTTTCTACCAGGTTTAATTGTTGGTGGACTTGCTAACATCTCCAACACTGAAACAAGCATCAGGTCCTTCATTTCTTTCCCCATTATTGTTATTATATATATATATTGTTTTGTTTGTTCTTTGTTTTCCATTTCGATCTTGTTTGAT…
GhNHX2D b	GH_D01G0834	MFEFVRNLAHEHEQVVPISVFVAILCLCLVIGHLLEENRWVNESITAILIGGVAGTVILFLNKGKSSHILRFSEELFFIYLLPPIIFNAGFQVKKKQFFQNFITIMLFGVIGVFISTSIITAGSWWLFPKLGFFGLTAREYLAVGTIFSSTDTVCTLQVLHQDENPLLYSLVFGEGVVNDATSVVLFNAIQKIDVSRINSRTSLQLIGDFIYLFSTSTALGVTFGLVTAYSLKTLYFGRHSTVRELAIMVLMAYLSYMLAELLDLSGILTVFFCGILMSHYAWYNVTESSRITTRHIFAMMSFVAETFIFLYVGMDALDMEKWKMTRLSVGTLMASFGTLVFLILVGRAAFVFPLSAFSNYLNKHPDRSKPLTFRHQVVIWWAGLMRGAVSIALAFKQF…	ATGTTTGAGTTTGTAAGAAACTTAGCTCATGAGCATGAGCAGGTGGTGCCAATCTCAGTGTTTGTGGCAATTCTCTGCCTATGTTTAGTTATAGGACATTTGCTTGAAGAGAACCGATGGGTCAATGAATCAATCACTGCAATCTTAATTGGAGGCGTAGCAGGAACAGTAATCTTGTTCTTGAACAAAGGAAAAAGCTCTCACATCCTAAGGTTCAGTGAAGAGTTGTTCTTCATTTATCTCCTCCCACCTATTATATTCAATGCAGGATTTCAGGTGAAGAAGAAACAGTTTTTTCAGAACTTCATAACCATCATGCTGTTTGGAGTAATCGGGGTTTTTATATCTACCTCGATTATTACAGCCGGCAGTTGGTGGCTGTTTCCCAAGCTAGGATTT…	ATGTTTGAGTTTGTAAGAAACTTAGCTCATGAGCATGAGCAGGTGGTGCCAATCTCAGTGTTTGTGGCAATTCTCTGCCTATGTTTAGTTATAGGACATTTGCTTGAAGAGAACCGATGGGTCAATGAATCAATCACTGCAATCTTAATTGTAATTGCTCTCATTTCTTTGGAACATTTTCTTTACCATATACATATATATATGTTCATGTGTTTGTGTTTCATCTTTTTAAATCGCTTGAGAATCTTATCGAACCTTTCAAAATTAACGTACGGATGTCCTAGGAATTTAAAGTCTAACTGACATATTGTTGGTCTCAGGGAGGCGTAGCAGGAACAGTAATCTTGTTCTTGAACAAAGGAAAAAGCTCTCACATCCTAAGGTTCAGTGAAGAGTTGT…
GhNHX3D	GH_D02G0494	MAIGILNSLLASDHSSIVSMNLFVALLCGCIVIGHLLEESRWMNESITALVIGVCTGVVILLTTGGKSSHLLVFSEDLFFIYLLPPIIFNAGFQVKKKQFFRNFMTIMLFGAVGTLISFGIISAGAIQFFKELHIGDLQIGDYLAIGAIFSATDSVCTLQVLNQDETPLLYSLVFGEGVVNDATSVVLFNAIQSFDLNHINSTIALKFVGNFFYLFISSTLLGVVTGLLSAFIIKKLYFGRHSTDREVALMILMAYLSYMLAELFYLSGILTVFFCGIVMSHYTWHNVTESSRVTTKHAFATLSFVAEIFIFLYVGMDALDIEKWRVISDSPGKSVGVSSILLGLILVGRAAFVFPLSFISNLTKKAPHEKIEFKQQVTIWWAGLMRGAVSMALAYNQF…	ATGGCGATCGGGATCTTAAACTCTCTTTTAGCCTCTGATCATAGCTCCATAGTTTCAATGAACTTATTCGTGGCGCTTCTTTGCGGTTGTATTGTGATTGGTCATTTACTAGAGGAAAGCCGATGGATGAACGAGTCCATTACTGCTCTTGTCATTGGGGTGTGCACTGGAGTTGTAATTTTGCTTACAACAGGAGGAAAAAGCTCTCACCTGTTAGTTTTCAGTGAAGACTTGTTCTTCATTTATTTGCTTCCTCCTATTATTTTTAATGCGGGATTCCAAGTGAAGAAGAAGCAATTTTTCCGCAACTTTATGACTATCATGCTGTTTGGTGCAGTTGGTACTTTAATATCATTTGGCATCATATCTGCAGGTGCCATACAGTTTTTCAAGGAATTG…	ATGGCGATCGGGATCTTAAACTCTCTTTTAGCCTCTGATCATAGCTCCATAGTTTCAATGAACTTATTCGTGGCGCTTCTTTGCGGTTGTATTGTGATTGGTCATTTACTAGAGGAAAGCCGATGGATGAACGAGTCCATTACTGCTCTTGTCATTGTAAGTTGCACTTTTGCATATTCTCGTATATATATATATTTATGTATTATATTGCTCAAGAGGAAAAAGGCATTAATTTTCATAATTTTGGTTTTCTTTGATGGCAGGGGGTGTGCACTGGAGTTGTAATTTTGCTTACAACAGGAGGAAAAAGCTCTCACCTGTTAGTTTTCAGTGAAGACTTGTTCTTCATTTATTTGCTTCCTCCTATTATTTTTAATGCGGGGTAAGTTATTGATGTTT…
GhNHX4D b	GH_D06G2122	MDNSTAEKGSPGQEQQAAGVGILLQIMMLVLSFVVGHVLRRHKFYYLPEASASLLIGLIVGGLANISDTERSIRAWFNFHEEFFFLFLLPPIIFQSGFSLSPKPFFSNFGAIVTFAIFGTFIASVVTGVLVYLGGLMYLMYKLPFVECLMFGALISATDPVTVLSIFQELGTDMNLYALVFGESVLNDAMAISLYRTMSVVRSNDPSGQNFFMVIVRFLETFVGSMSAGVGVGFTSALLFKYAGLDIDNLQNLECCLFVLFPYFSYMLAEGLGLSGIVSILFTGIVMKHYTFSNLSENSQHFVSDFFHLISSLAETFIFIYMGFDIAMEKHSWSHVGFIFFSILFIAIARAVNVFSCAYLINLVRPAHRQIPSKHQKALCYSGLRGAMAFALALQSVHD…	ATGGATAATTCAACGGCGGAGAAAGGGAGCCCGGGGCAAGAGCAGCAGGCTGCCGGAGTGGGGATTCTTCTTCAGATTATGATGCTTGTTCTTTCTTTCGTCGTTGGCCATGTTCTTCGCCGCCACAAATTCTACTACCTTCCCGAGGCCAGCGCTTCTTTGCTTATTGGTTTGATTGTTGGTGGACTTGCTAACATCTCCGACACTGAAAGAAGCATCAGGGCGTGGTTCAATTTCCACGAGGAGTTCTTCTTCCTGTTTCTGCTACCTCCAATCATCTTTCAGTCAGGGTTTAGCCTATCACCTAAACCCTTCTTCTCTAACTTTGGAGCCATTGTCACATTTGCTATTTTTGGAACTTTTATAGCTTCAGTTGTTACTGGAGTTTTAGTGTATCTT…	ATGGATAATTCAACGGCGGAGAAAGGGAGCCCGGGGCAAGAGCAGCAGGCTGCCGGAGTGGGGATTCTTCTTCAGATTATGATGCTTGTTCTTTCTTTCGTCGTTGGCCATGTTCTTCGCCGCCACAAATTCTACTACCTTCCCGAGGCCAGCGCTTCTTTGCTTATTGGTTAGTCTACTTCTTCCTGATTGTCTTTGTATATCGTCTTTCGATTCCTTAGTCAGCGAGATAATAGCGTTTCTTTTCAGGTTTGATTGTTGGTGGACTTGCTAACATCTCCGACACTGAAAGAAGCATCAGGTTTTCCATTTCTTTTTTTTTCTTCTTCTTGTTATGATTAGTATTTCTTCTCAGTTTTCAATTTCAATCTTCTGTGATAAAATTGAGAAACCCTGATT…
GhNHX5D	GH_D08G2465	MVASQLAVVFSKLQTLFTSDHASVVSLNLFVALLCACIVIGHLLEENRWMNESITALVIGLCTGVIILWRSGGKSSRLLVFSEDLFFIYLLPPIIFNAGFKVKKKQFFRNFITIMMFGAIGTLISCTVISLGATYMFKEMDFGSLDIGDFLAIGAIFAATDSVCTLQVLHQDETPLLYSLVFGEGVVNDATSIVLFNAIQSFDLSDINFRIALKSIGKFFYLFSASTMLGVFVGLASAYIIKMLYFGRHSTDREFALMMLMAYLSYILAELFYLSGILTVFFCGIVMSHYTWHNVTESSRVTTKHTFATLSFVAETFIFLYVGMDALDISTWRVNDRPRTSLMVSSILLALVMAGRAAFVFPLSYLANLSNKSSSENISFREQIIIWWAGLMRGAVSMA…	ATGGTGGCATCACAGTTAGCTGTTGTATTTTCTAAGTTGCAAACACTATTTACTTCAGATCATGCCTCTGTAGTCTCTTTGAACCTATTCGTCGCTCTTCTTTGCGCTTGTATCGTGATCGGTCATCTTTTGGAGGAGAATCGATGGATGAATGAATCAATTACTGCCCTTGTGATTGGCCTTTGTACTGGGGTTATTATTTTGTGGAGAAGTGGGGGGAAAAGCTCACGTCTTTTAGTCTTCAGTGAAGATCTCTTCTTTATTTATCTTCTGCCCCCAATTATATTCAATGCTGGGTTCAAGGTGAAAAAGAAGCAATTTTTTCGTAACTTCATCACCATCATGATGTTTGGGGCTATTGGTACATTAATATCCTGTACAGTTATATCTTTAGGTGCT…	ATGGTGGCATCACAGTTAGCTGTTGTATTTTCTAAGTTGCAAACACTATTTACTTCAGATCATGCCTCTGTAGTCTCTTTGAACCTATTCGTCGCTCTTCTTTGCGCTTGTATCGTGATCGGTCATCTTTTGGAGGAGAATCGATGGATGAATGAATCAATTACTGCCCTTGTGATTGTGAGTTTCTCTCTTGACATTTATTGGCATATATTTATTTGTTTGTGAATAATTCAGCTAAGTTTTGTTTGCTTGGATTATATGTTTTAATCTATTTTCATGTTCAACATTTGTTTTCAAAACATATTCGAACATTGATGCAGGATATGATCCTGCAAGGATTCTCCGAAGATAAGAAAAAAAAAAAGAATTGAACATTGTCATGTCGAACGCATAGTCCCA…
GhNHX6D b	GH_D09G0747	MTIGIISFALANSETTFASDHGPIVSINLFVALLCGCIVIGHLLEENRWMNESITALAIGVCTGVIILLTTGGKSSRLLVFSEDLFFIYLLPPIIFNAGFQVKKKQFFRNFMTIMLFGAVGTLISFCVISIGAIHFFQKMNIGDLTLGDYLAIGAIFSATDSVCTLQVLNQDETPLLYSLVFGEGVVNDATSVVLFNAIQTFDISHIDSTMALQYIGNFLYLFILSTLLGVLAGLLSAYIIRKLYFGRYSTDREVALMMLMAYLSYMLAELFSFSAILTVFFCGIVMSHYTWHNVTESSRVTTKHAFATLSFVSEIFIFLYVGMDALDIEKWRVISDSGILLGLILVGRAAFVFPLSVISNLTRKAPHEKVDFKQQVTVWWAGLMRGAVSMALAYNQFT…	ATGACAATCGGGATAATAAGCTTCGCTTTAGCAAATTCAGAGACGACTTTCGCATCTGATCATGGCCCAATAGTTTCAATAAACTTATTCGTGGCGCTTCTTTGCGGGTGTATCGTGATTGGTCATTTACTAGAGGAAAATCGATGGATGAACGAGTCTATTACTGCTCTGGCCATAGGAGTATGTACTGGAGTTATAATTTTGCTTACAACAGGAGGAAAAAGCTCACGTCTTCTAGTTTTCAGTGAAGATTTGTTCTTCATTTATTTACTTCCTCCTATTATTTTCAATGCGGGATTCCAAGTGAAGAAGAAACAATTTTTCCGCAACTTTATGACTATCATGCTGTTTGGTGCAGTTGGTACTTTAATATCCTTTTGCGTCATTTCTATAGGTGCC…	ATGACAATCGGGATAATAAGCTTCGCTTTAGCAAATTCAGAGACGACTTTCGCATCTGATCATGGCCCAATAGTTTCAATAAACTTATTCGTGGCGCTTCTTTGCGGGTGTATCGTGATTGGTCATTTACTAGAGGAAAATCGATGGATGAACGAGTCTATTACTGCTCTGGCCATAGTAAGTTTTAGTTTTGCATATATACACATAAATATTGTTAAGGAAACAAAAGCCATTAATTTTCGTAATTCCGAATATTTCTTTTTATTGCAGGGAGTATGTACTGGAGTTATAATTTTGCTTACAACAGGAGGAAAAAGCTCACGTCTTCTAGTTTTCAGTGAAGATTTGTTCTTCATTTATTTACTTCCTCCTATTATTTTCAATGCGGGGTGAGTTATT…
GhNHX7D	GH_D09G2476	MAIGILSTLLAKSETILGSGHSSVVSMNLFVALLCGCIVIGHLLEESRWMNESITALAIGLCTGIVILLTTGGKSSHLLVFSEDLFFNYLLPPIIFNAGFQVKKKQFFRNFMTIMLFGAVGTLISFAIISLGAIHFFKKMSIGNLKIGDYLAIGAIFSATDSVCTLQVLNQDDTPLLYSLVFGEGVVNDATAVVLFKAIQSFDLPHINTTIALQFVGNFLYLFISSTLLGVLAGLLSAYIIKKLYFGRHSTDREVALMILMAYLSYMLAEFFYLSAILTVFFCGIVMSHYTWHNVTESSRVTTKHAFATLSFVAEIFIFLYVGMDALDIEKWRVVSDSPGKSVGVSAILLGLILVGRAAFVFPLSSISNLTKKAPSDKIDFKQQVTIWWAGLMRGAVSM…	ATGGCAATCGGGATATTAAGCACTCTTTTAGCAAAATCAGAGACGATTTTAGGGTCTGGTCACAGCTCAGTAGTTTCAATGAATTTATTCGTTGCCCTTCTTTGCGGGTGTATCGTGATCGGTCATTTGCTAGAGGAAAGCCGATGGATGAATGAATCCATTACTGCCCTTGCCATTGGGCTGTGCACTGGAATTGTAATTTTGCTTACAACAGGAGGAAAAAGCTCTCATCTTTTAGTTTTCAGTGAAGATTTGTTCTTTAATTATTTGCTTCCACCTATTATTTTCAATGCAGGATTCCAGGTGAAAAAGAAGCAATTTTTCCGCAACTTTATGACCATAATGCTGTTTGGTGCAGTTGGCACTTTAATATCCTTTGCCATCATATCTCTAGGTGCC…	ATGGCAATCGGGATATTAAGCACTCTTTTAGCAAAATCAGAGACGATTTTAGGGTCTGGTCACAGCTCAGTAGTTTCAATGAATTTATTCGTTGCCCTTCTTTGCGGGTGTATCGTGATCGGTCATTTGCTAGAGGAAAGCCGATGGATGAATGAATCCATTACTGCCCTTGCCATTGTAAGCTTTTTTTATTTTTGTGTATAGATTTCTTTATTATTATATATATTTATTAATAATAAGCTATTAGTTTTCGTAATTTTGATAATTTTTTATGATAGGGGCTGTGCACTGGAATTGTAATTTTGCTTACAACAGGAGGAAAAAGCTCTCATCTTTTAGTTTTCAGTGAAGATTTGTTCTTTAATTATTTGCTTCCACCTATTATTTTCAATGCAGGGT…
GhNHX8D	GH_D11G2682	MNESITALIIGVFTGVIILLTSGGKSSHLLVFSEDLFFIYLLPPIIFNAGLIFLVVTGVINFFKEMDIGSLDIGDFLGISPYFSLIFQNDFVNVLNQDEPPLLYSLVFGEGVVNDATSVVLFNAIQSFDLVNTSPRILLEFIGSFLYLFLASTMLGVIVGLVSAYIIKKLYFGRHSTDREFALMMLMAYLSYIMAELFYLSGILTVFFCGIVMSHYTWHNVTESSRVTTKHAFATLSFVAETFLFLYVGMDALDTEKWRFVSDSPGTSVAVSAVLMGLVMVGRAAFVFPLSFLSNLAKKSASEKISFREQIIIWWAGLMRGAVSMALAYNQFTRGGHTQLRGNAIMITSTITIVLFSTVVFGLMTKPLIRFLLPHPNQQPACSQTNLLQNQWRHHFSEA…	ATGAACGAATCAATTACCGCCCTTATCATTGGTGTTTTCACTGGGGTCATTATTTTGTTGACAAGTGGGGGTAAAAGCTCTCATCTTTTAGTCTTCAGTGAAGATCTGTTCTTTATCTATCTTCTGCCCCCTATTATATTCAATGCTGGACTAATTTTTCTGGTTGTAACAGGTGTAATTAACTTCTTCAAGGAAATGGACATTGGCTCCTTAGACATTGGAGATTTTCTAGGTATTAGCCCTTATTTCTCCCTTATTTTCCAAAATGACTTTGTGAATGTGCTTAATCAGGATGAGCCTCCATTACTCTACAGTTTGGTTTTCGGAGAGGGTGTTGTAAATGATGCAACATCTGTGGTGCTTTTCAATGCAATCCAGAGTTTTGACCTCGTTAATACC…	ATGAACGAATCAATTACCGCCCTTATCATTGTGAGTTTCTCTCTTGACATCTGTTGACGTGGATTTTGTCATTCATGGACAATTCAGCTAAGTTTTGATTGCTTGTTTTGTGTGTTTTCTTGTCTGATGTCTTCGATTTAAATTACTTTTATTGGCAGGGTGTTTTCACTGGGGTCATTATTTTGTTGACAAGTGGGGGTAAAAGCTCTCATCTTTTAGTCTTCAGTGAAGATCTGTTCTTTATCTATCTTCTGCCCCCTATTATATTCAATGCTGGGTAAGTTTGTTATCTTTCTTTTTCATTTTAATTTATCTTGTGAATGGAAAATATGAAGATAATTTATTATACATTGTAAAAGGTAAAATAGATGGACATATAATACTTGTCAAATGTGAAGC…
GhNHX9D	GH_D11G2977	MSTIEIETMSHLSTLQSSSDFLSTTTIIALTIFFSLLCACIIIGHLLEENRWANESITALLLGLCAGAVVLLASKGNSSKILVFSEDLFFLYLLPPIIFNAGFQVKKKQFFKNFTIILMFGIFGTVISFCLISVGAFLLFNRIGVTSLNTQDYLAVGAILSATDTVCTLQVLSQDETPFLYSVIFGEGVVNDATSIVLFNAVQSLDFNNIDAMISLKLLGTFLYLFFTSTILGVVAGLLSAFIIKTLYFGRHSTDREVALMMIMAYLSYMLAELLNLSGILTVFFCGIVMSHYTWHNVTQSSRITTKHAFATMSFIAETFIFLYVGMDALDIDKWKASSASAGTFIAVSSTLFALVLVGRAAFVYPLANFINCIRKRDGSNIAFRKQFIMWWAGLMRGA…	ATGTCCACCATTGAAATTGAAACCATGTCCCATCTTTCAACACTCCAAAGTTCATCAGATTTTCTTAGTACAACCACCATAATTGCACTTACCATCTTCTTTTCACTCCTTTGTGCTTGTATCATCATAGGTCACCTACTTGAAGAGAACCGATGGGCTAATGAATCGATTACAGCACTTCTTTTGGGATTGTGTGCTGGAGCTGTGGTGTTGTTGGCGAGTAAAGGCAATAGTTCTAAGATTCTAGTGTTCAGTGAGGACTTGTTCTTCCTTTATTTGCTTCCTCCAATCATTTTCAATGCCGGATTCCAAGTCAAGAAAAAGCAGTTCTTCAAGAATTTCACAATAATTTTGATGTTTGGAATATTTGGTACAGTGATTTCATTCTGCCTCATATCA…	ATGTCCACCATTGAAATTGAAACCATGTCCCATCTTTCAACACTCCAAAGTTCATCAGATTTTCTTAGTACAACCACCATAATTGCACTTACCATCTTCTTTTCACTCCTTTGTGCTTGTATCATCATAGGTCACCTACTTGAAGAGAACCGATGGGCTAATGAATCGATTACAGCACTTCTTTTGGTATGTTGTCTTTCTGACCTTAAATTTGTTTTTGGGGTAAGAATTGTTTGTGATTGAGGCCTGGATACAGGGATTGTGTGCTGGAGCTGTGGTGTTGTTGGCGAGTAAAGGCAATAGTTCTAAGATTCTAGTGTTCAGTGAGGACTTGTTCTTCCTTTATTTGCTTCCTCCAATCATTTTCAATGCCGGGTACGATTTACTCTGATCATTTCT…
GhNHX10D	GH_D12G0079	MQLFKKLDIGFLDIGDYLAIGAIFSATDSVCTLQVLNQDETPLLYSIVFGEGVVNDATSIVLFNAIQKFDLSHITLRIFIEFIGNFLYFFITSTLLGVGVGLISAYIIKKLYIGRHSTDREVALMILMAYLSYMMAELFNLSSILTVFFCGIVMSHYTWHNVTESSRITTKHAFATLSFISEIFIFLYVGMDALDIEQWKVVSKSPGTSAGVSSILLGLVLVGRAASVFPLSFISNLFKRSESDKFTLKQQFVKQVTIWWAGLMRGSVSVALAYNQFTRSGHTQLRGNSIMITSTITVVLFSTVVFGLMTKPLIRLLLPSKHLCGGVSSGSFDSFPSKLMTDLPLIANGDAEVGGNNIPRPTSLRMLLATPTRTVHYYWRKFDDSVMRPMFGGRGFMPH…	ATGCAGTTATTTAAGAAGTTAGATATTGGTTTCCTGGACATTGGAGATTATCTTGCAATTGGAGCAATCTTTTCGGCCACAGATTCTGTTTGCACTTTGCAGGTGCTTAATCAGGATGAGACACCTCTTCTGTACAGTATAGTCTTCGGTGAAGGTGTGGTAAATGATGCCACGTCAATTGTACTTTTCAATGCAATTCAGAAATTTGACCTCTCTCACATCACCTTAAGAATTTTTATCGAATTCATTGGGAACTTCTTATACTTCTTTATTACAAGCACATTGCTTGGAGTAGGGGTTGGACTAATAAGTGCGTACATCATAAAAAAATTGTATATTGGCAGGCACTCTACTGATCGTGAAGTTGCTCTCATGATTCTCATGGCTTACCTCTCATAT…	ATGCAGTTATTTAAGAAGTTAGATATTGGTTTCCTGGACATTGGAGATTATCTTGGTAAACTATGTCTCTCATTAATAGTTTGCCGATGTTATTTAAAAGCTTACTTTTAACTAATTACAGTTCTGCGTAGGAAACTAGCATTTAAAGATGTGCCAGATCATTCATCCTTGCATTAATGAAAATCATGAACAAATTATATTTTATGCCCAATACATGCATACACACACACAAACAGCCACATACATACATACTTACAGATGCGTATGCTTTTCATGGAACCAGGTCTTATTCTTATATTATTTTCTTTTTTCCATAATGATTTGTTATACATTCATTAGAGGATCACAATTTATTGTGTAGTTAAACTAGTTTCTTCAGGTTAGTTCTCTATTTCTATC…
GhNHX11D	GH_D13G1142	MVASQLAAVLSKLQTLYSDHASVVSMNLFVALLCASIVIGHLLEENRWMNESITALAIGLCTGVVILLTSGGKSSRLLVFSEDLFFIYLLPPIIFNAGFSVKKKQFFRNFITIMLFGAVGTLISWSIISFGVIKFFKEMDIGSLEIGDFLAIGAIFAATDSLLLLMVQVLNQDETPLLYSLVFGEGVVNDATSVVLFNAIQSFDLTNTNHRIALEFIGSFLYLFLASTLLGVAVGLVSAYIIKTLYFGRHSTDREFALMMLMAYLSYIMAELFYLSGILTVFFCGIVMSHYTWHNVTESSRITSKHAFATLSFVCETFIFLHVGMDALDIETWKFVNDRPGTSIIVSSVLLALVMAGRAAFVFPLSFLSNLAHKSANEKISFRQQIIIWWAGLMRGAVS…	ATGGTGGCATCGCAGTTAGCTGCTGTCCTATCCAAGTTGCAAACATTGTATTCAGACCATGCCTCTGTGGTCTCCATGAACCTATTCGTCGCGCTTCTTTGCGCTTCCATTGTCATCGGTCATCTTTTGGAGGAGAACCGATGGATGAACGAATCAATTACTGCCCTTGCCATTGGTCTTTGTACTGGGGTCGTTATTTTGTTGACGAGTGGGGGTAAAAGCTCACGTCTTCTTGTCTTCAGTGAAGATCTGTTCTTTATTTATCTTCTACCCCCTATTATATTCAATGCTGGGTTTTCTGTGAAAAAGAAGCAATTTTTCCGTAACTTTATTACCATCATGCTGTTTGGGGCTGTCGGTACATTAATTTCTTGGTCAATTATATCTTTTGGTGTTATC…	ATGGTGGCATCGCAGTTAGCTGCTGTCCTATCCAAGTTGCAAACATTGTATTCAGACCATGCCTCTGTGGTCTCCATGAACCTATTCGTCGCGCTTCTTTGCGCTTCCATTGTCATCGGTCATCTTTTGGAGGAGAACCGATGGATGAACGAATCAATTACTGCCCTTGCCATTGTGAGTGTCTCCCTTCACAATCACCTCTATAAATGTTGATTTATTCATATGAACATTTCAGCTGGGTCTTGTTATGCTTGGATTATTGTTCTACTTTTTTCTCGTATGTTTTATTTTAATTGACTTTGTGGCAGGGTCTTTGTACTGGGGTCGTTATTTTGTTGACGAGTGGGGGTAAAAGCTCACGTCTTCTTGTCTTCAGTGAAGATCTGTTCTTTATTTATC…
b The coding sequences of genes are re-annotated.
