# Supplementary material for: Genome-Wide Identification of the Gossypium hirsutum NHX Genes Reveals That the Endosomal-Type GhNHX4A Is Critical for the Salt Tolerance of Cotton
Source: Int J Mol Sci. 2020 Oct 18;21(20):7712. doi: 10.3390/ijms21207712 (PMC7589573; doi:10.3390/ijms21207712)
Supplement: Supplementary file 1 [file ijms-21-07712-s001.zip › Supplementary Materials/Table S3.xlsx]

## Sheet: Table S3
Table S3. Details regarding G. raimondii and G. arboreum NHX genes.
Gene name	Locus ID	Protein length (aa)	ORF length (bp)	pI a	Mw (Da) a
GrNHX1	Gorai.002G032300	515	1548	5.58	56878
GrNHX2	Gorai.002G094800	520	1563	8.42	58495.8
GrNHX3	Gorai.005G057100	535	1608	8.67	59093.4
GrNHX4	Gorai.010G220200	523	1572	5.38	57686.5
GrNHX5	Gorai.004G250300	573	1722	8.36	63870.7
GrNHX6	Gorai.006G075200	542	1629	8.43	60016.3
GrNHX7	Gorai.006G257200	541	1626	9.01	59729.3
GrNHX8	Gorai.007G264500	543	1632	7.19	60094.6
GrNHX9	Gorai.007G294000	542	1629	6	59787.8
GrNHX10	Gorai.008G008200	525	1578	8.88	58144.4
GrNHX11	Gorai.013G117000	507	1524	9.14	58533.5
GaNHX1	Ga01G0329	530	1593	5.86	58163.6
GaNHX2	Ga01G0914	508	1527	7.19	57081.2
GaNHX3	Ga03G0523	535	1608	8.67	59063.3
GaNHX4	Ga06G2207	528	1587	5.42	58410.4
GaNHX5	Ga08G2542	553	1662	8.37	61533
GaNHX6	Ga09G0806	542	1629	7.67	59844.1
GaNHX7	Ga09G2658	506	1521	8.98	55490.6
GaNHX8	Ga11G1289	540	1623	6.86	59685.1
GaNHX9	Ga11G0922	540	1623	6.51	59561.5
GaNHX10	Ga12G2838	525	1578	8.76	58113.3
GaNHX11	Ga13G1277	541	1626	8.63	59705.9
a The theroetical pI (isoelectric point) and Mw (molecular weight) of the full-length protein are predicted by Compute pI/Mw tool. (https://web.expasy.org/compute_pi/).
