# Supplementary material for: Genome-Wide Identification of the Gossypium hirsutum NHX Genes Reveals That the Endosomal-Type GhNHX4A Is Critical for the Salt Tolerance of Cotton
Source: Int J Mol Sci. 2020 Oct 18;21(20):7712. doi: 10.3390/ijms21207712 (PMC7589573; doi:10.3390/ijms21207712)
Supplement: Supplementary file 1 [file ijms-21-07712-s001.zip › Supplementary Materials/Table S4.xlsx]

## Sheet: Table S4
Table S4. Protein sequences of G. raimondii and G. arboreum NHX genes.
Species	Gene name	Locus ID	Protein sequence
G. raimondii	GrNHX1	Gorai.002G032300	MGISPAESGSPEKEQQAAGVGILLQIMMLVLSFVLGHVLRRHKFYYLPEASASLLIGLIVGGLANISNTETSIRAWFNFHEEFFFLFLLPPIIFQSGFSLSAKPFFSNFGAIVTFAILGTFIASVVTGVLVYLGGRMYIMYGLPFVECLMFGALISATDPVTVLSIFQELGTDTNLYALVFGESVLNDAMAISLYRTMSIVRKHASSAQNFFMVIFRFLETFVGSMSAGVGVGFVSALLFKYAGLDVDNLQNLECCLFVLFPYFSYMLAEGLGLSGILSILFTAIVMKHYSYSNLSENSQQFVSDFFHLISSLAETFTFIYMGFDIAMEKHSWSHLGFIFFSILFIVVARAANVFSCAYLVNLVRPVHRQIPLKHQKALWYSGLRGAMAFALALQSVHD…
	GrNHX2	Gorai.002G094800	MFEFVRNLAHQHEQVVPISVFVAILCLCLVIGHLLEENRWVNESITAILIGGMAGTVILFLNKGKSSHILRFSEELFFIYLLPPIIFNAGFQVKKKQFFQNFITIMLFGVIGVFISTSIITAGSWWLFPKLGFFGLTAREYLAVGTIFSSTDTVCTLQVLRQDENPLLYSLVFGEGVVNDATSVVLFNAIQKIDVSRINSRTSLQLIGDFIYLFSTSTALGVTFGLVTAYSLKTLYFGRHSTVRELAIMVLMAYLSYMLAELLDLSGILTVFFCGILMSHYAWYNVTESSRITTRHIFAMMSFVAETFIFLYVGMDALDMEKWKMTRLSVGTLMASFGTLVFLILVGRAAFVFPLSAFSNYLNKHPDRSKPLTFRHQVVIWWAGLMRGAVSIALAFKQF…
	GrNHX3	Gorai.005G057100	MAIGILNSLLASDHSSIVSMNLFVALLCGCIVIGHLLEESRWMNESITALVIGVCTGVVILLTTGGKSSHLLVFSEDLFFIYLLPPIIFNAGFQVKKKQFFRNFMTIMLFGAVGTLISFGIISAGAIQFFKELHIGDLQIGDYLAIGAIFSATDSVCTLQVLNQDETPLLYSLVFGEGVVNDATSVVLFNAIQSFDLTHINSTIALKFVGNFFYLFISSTLLGVVTGLLSAFIIKKLYFGRHSTDREVALMILMAYLSYMLAELFYLSGILTVFFCGIVMSHYTWHNVTESSRVTTKHAFATLSFVAEIFIFLYVGMDALDIEKWRVISDSPGKSVGVSSILLGLILVGRAAFVFPLSFISNLTKKAPHEKIEFKQQVTIWWAGLMRGAVSMALAYNQF…
	GrNHX4	Gorai.010G220200	MDNSTAEKGSPGQEQQAAGVGILLQIMMLVLSFVVGHVLRRHKFYYLPEASASLLIGLIVGGLANISDTERSIRAWFNFHEEFFFLFLLPPIIFQSGFSLSPKPFFSNFGAIVTFAIFGTFIASVVTGVLVYLGGLMYLMYKLPFVECLMFGALISATDPVTVLSIFQELGTDMNLYALVFGESVLNDAMAISLYRTMSVVRSNDPSGQNFFMVIVRFLETFVGSMSAGVGVGFTSALLFKYAGLDIDNLQNLECCLFVLFPYFSYMLAEGLGLSGIVSILFTGIVMKHYTFSNLSENSQHFVSDFFHLISSLAETFIFIYMGFDIAMEKHSWSHVGFIFFSILFIAIARAVNVFSCAYLINLVRPAHRQIPSKHQKALCYSGLRGAMAFALALQSVHD…
	GrNHX5	Gorai.004G250300	MVASQLAVVFSKLQTLFTSDHASVVSLNLFVALLCACIVIGHLLEENRWMNESITALVIGLCTGVIILWRSGGKSSRLLVFSEDLFFIYLLPPIIFNAGFKVKKKQFFRNFITIMMFGAIGTLISCTVISLGIFKNFTDAYWLDVNESLMLQTGATYMFKEMDIGSLDIGDFLAIGAIFAATDSVCTLQVLHQDETPLLYSLVFGEGVVNDATSIVLFNAIQSFDLSDINFRIALKSIGKFFYLFSASTMLGVFVGLASAYIIKTLYFGRHSTDREFALMMLMAYLSYILAELFYLSGILTVFFCGIVMSHYTWHNVTESSRVTTKHTFATLSFVAETFIFLYVGMDALDISTWRVNDRPRTSLMVSSILLALVMAGRAAFVFPLSYLANLSNKSSSEN…
	GrNHX6	Gorai.006G075200	MTIGIISFALANSETTFASDHAPIVSINLFVALLCGCIVIGHLLEENRWMNESITALAIGVCTGVIILLTTGGKSSRLLVFSEDLFFIYLLPPIIFNAGFQVKKKQFFRNFMTIMLFGAVGTLISFCVISIGAIHFFKKMNIGDLTLGDYLAIGAIFSATDSVCTLQVLNQDETPLLYSLVFGEGVVNDATSVVLFNAIQTFDLSHINSTMALQYIGNFLYLFILSTLLGVLAGLLSAYIIRKLYFGRHSTDREVALMMLMAYLSYMLAELFSFSAILTVFFCGIVMSHYTWHNVTESSRVTTKHAFATLSFVSEIFIFLYVGMDALDIEKWRVISDSPGTLVGVSGILLGLILVGRAAFVFPLSFISNLTRKAPHEKVDFKQQVTVWWAGLMRGAVSM…
	GrNHX7	Gorai.006G257200	MAIGILSTLLAKPETILGSGHSSVVSMNLFVALLCGCIVIGHLLEESRWMNESITALAIGLCTGIVILLTTGGKSSHLLVFSEDLFFNYLLPPIIFNAGFQVKKKQFFRNFMTIMLFGAVGTLISFAIISLGAIHFFKKMSIGNLKIGDYLAIGAIFSATDSVCTLQVLNQDDTPLLYSLVFGEGVVNDATAVVLFKAIQSFDLPHINTTIALQFVGNFLYLFISSTLLGVLAGLLSAYIIKKLYFGRHSTDREVALMILMAYLSYMLAEFFYLSAILTVFFCGIVMSHYTWHNVTESSRVTTKHAFATLSFVAEIFIFLYVGMDALDIEKWRVVSDSPGKSVGVSAILLGLILVGRAAFVFPLSSISNLTKKATSDKIDFKQQVTIWWAGLMRGAVSM…
	GrNHX8	Gorai.007G264500	MVAPHLAAVFTKLQTLSTSDYASVVSMNIFVALLCACIVIGHLLEENRWMNESITALIIGVFTGVIILLTSGGKSSHLLVFSEDLFFIYLLPPIIFNAGFQVKKKQFFRNFITIMLFGAVGTLISCTIISLGVINFFKEMDIGSLDIGDFLAIGAIFAATDSVCTLQVLNQDETPLLYSLVFGEGVVNDATSVVLFNAIQSFDLVNTSPRILLEFIGSFLYLFLASTMLGVIVGLVSAYIIKKLYFGRHSTDREFALMMLMAYLSYIMAELFYLSGILTVFFCGIVMSHYTWHNVTESSRVTTKHAFATLSFVAETFLFLYVGMDALDMEKWRFVSDSPGTSVAVSAVLMGLVMVGRAAFVFPLSFLSNLAKKSASEKISFREQIIIWWAGLMRGAVSM…
	GrNHX9	Gorai.007G294000	MSTIEIETMSHLSTLQSSSDFLSTTTIIALTIFFSLLCACIIIGHLLEENRWANESITALLLGLCAGAVVLLASKGNSSKILVFSEDLFFLYLLPPIIFNAGFQVKKKQFFKNFTIILMFGIFGTVISFCLISVGAFLLFNRIGVTSLNTQDYLAVGAILSATDTVCTLQVLSQDETPFLYSVIFGEGVVNDATSIVLFNAVQSLDFNNIDAMISLKLLGTFLYLFFTSTILGVVAGLLSAFIIKTLYFGRHSTDREVALMMIMAYLSYMLAELLNLSGILTVFFCGIVMSHYTWHNVTQSSRITTKHAFATMSFIAETFIFLYVGMDALDIDKWKASSASAGTFIAVSSTLFALVLVGRAAFVYPLANFINCIRKRDGSNIAFRKQFIMWWAGLMRGA…
	GrNHX10	Gorai.008G008200	MALDPDQTSVDSITLFVALLCSCIVIGHLLEKNRWFNESITALAIGLCSGIIILLTTEGKRSHILVFNEELFFIYLLPPIIFNAGFQVKKKQFFRNFAMIILFGAVGTLISFVIVSIGTMQLFKKLDIGFLDIGDYLAIGAIFSATDSVCTLQVLNQDETPLLYSIVFGEGVVNDATSIVLFNAIQKFDLSHITSRIFIEFIGNFLYFFITSTLLGVGVGLISAYIIKKLYIGRHSTDREVALMILMAYLSYMMAELFNLSSILTVFFCGIVMSHYTWHNVTESSRITTKHAFATLSFISEIFIFLYVGMDALDIEKWKIVSKSPGTSAGVSSILLGLVLVGRAASVFPLSFISNLFKRSESDKFTLKQQVTIWWAGLMRGSVSVALAYNQFTRSGHTQ…
	GrNHX11	Gorai.013G117000	MVASQLAAVLSKLQTLYSDHASVVSMNLFVALLCASIVIGHLLEENRWMNESITALAIGLCTGVVILLTSGGKSSRLLVFSEDLFFIYLLPPIIFNAGFSVKKKQFFRNFITIMLFGAVGTLISWSIISFGVIKFFKEMDIGSLEIGDFLAIGAIFAATDSVCTLQVLNQDETPLLYSLVFGEGVVNDATSVVLFNAIQSFDLTNTNHRIALEFIGSFLYLFLASTLLGVAVGLVSAYIIKTLYFGRHSTDREFALMMLMAYLSYIMAELFYLSGILTVFFCGIVMSHYTWHNVTESSRITSKPGTSIIVSSVLLALVMAGRAAFVFPLSFLSNLAHKSANEKISFRQQIIIWWAGLMRGAVSMALAYNQFTRAGHTQLRWNAIMITSTITVVLFSSVV…
G. arboreum	GaNHX1	Ga01G0329	MGISPAESGSPEKEQQAAGVGILLQIMMLVLSFVLGHVLRRHKFYYLPEASASLLIGLIVGGLANISNTETSIRSFISFPIIVIIYIYCFSLSAKPFFSNFGAIVTFAILGTFIASVVTGVLVYIGGRMYLMYGLPFVECLMFGALISATDPVTVLSIFQELGTDTNLYALVFGESVLNDAMAISLYRTMSIVRKHASSAQNFFMVIFRFLETFVGSMSAGVGVGFVSALISFLIDFILIYHNLFKYAGLDVDNLQNLECCLFVLFPYFSYMLAEGLGLSGIVSILFTAIVMKHYSYSNLSENSQQFVSDFFHLISSLAETFTFIYMGFDIAMEKHSWSHLGFIFFSIIFIVVARAANVFSCAYLVNLVRPVNRQIPLKHQKALWYSGLRGAMAFALAL…
	GaNHX2	Ga01G0914	MFEFVRNLAHEHEQVVPISVFVAILCLCLVIGHLLEENRWVNESITAILIGGIAGTVILFLNKGKSSHILRFSEELFFIYLLPPIIFNAGFQVKKKQFFQNFITIMLFGVIGVFISTSIITAGSWWLFPKLGFFGLTAREYLAVGTIFSSTDTVCTLQVLHQDENPLLYSLVFGEGVVNDATSVVLFNAIQKIDVSRINSRTSFQLIGDFIYLFSTSTALGVTFGLVTAYSLKTLYFGRHSTVRELAIMVLMAYLSYMLAELLDLSGILTVFFCGILMSHYAWHIFAMMSFVAETFIFLYVGMDALDMEKWKMTRLSVGTLMASFGTLVFLILVGRAAFVFPLSAFSNYLNKHPDRSKPLTFRHQVVIWWAGLMRGAVSIALAFKQFTFSGVTWDPVNA…
	GaNHX3	Ga03G0523	MAIGILSSLLASDHSSIVSMNLFVALLCGCIVIGHLLEESRWMNESITALVIGVCTGVVILLTTGGKSSHLLVFSEDLFFIYLLPPIIFNAGFQVKKKQFFRNFITIMLFGAVGTLISFGIISAGAIQFFKELHIGDLQIGDYLAIGAIFSATDSVCTLQVLNQDETPLLYSLVFGEGVVNDATSVVLFNAIQSFDLTHINSTIALKFVGNFFYLFISSTLLGVVTGLLSAFIIKKLYFGRHSTDREVALMILMAYLSYMLAELFYLSGILTVFFCGIVMSHYTWHNVTESSRVTTKHAFATLSFVAEIFIFLYVGMDALDIEKWRVISDSPGKSVGVSSILLGLILVGRAAFVFPLSFISNLTKKAPHEKIEFKQQVTIWWAGLMRGAVSMALAYNQF…
	GaNHX4	Ga06G2207	MDNSTAEKGSPGQEQQAAGVGILLQIMMLVLSFVVGHVLRRHKFYYLPEASASLLIGLIVGGLANISDTERSIRAWFNFHEEFFFLFLLPPIILYPRFSLSPKPFFSNFGAIVTFAIFGTFIASVVTGVLVYLGGLMYLMYKLPFVECLMFGALISATDPVTVLSIFQELGTDMNLYALVFGESVLNDAMAISLYRTMSVVRSNDPSGQNFFMVIVRFLETFVGSMSAGVGVGFTSALISFLNLFKYAGLDIDNLQNLECCLFVLFPYFSYMLAEGLGLSGIVSILFTGIVMKHYTFSNLSENSQRFVSDFFHLISSLAETFIFIYMGFDIAMEKHSWSHVGFIFFSILFIAIARAVNVFSCAYLINLVRPAHRQIPSKHQKALCYSGLRGAMAFALAL…
	GaNHX5	Ga08G2542	MVASPLAVVFSKLQTLFTSDHASVVSLNLFVALLCACIVIGHLLEENRWMNESITALVIGLCTGVIILWRRGGKSSRLLVFSEDLFFIYLLPPIIYSMLGEFKVKKKQFFRNFITIMMFGAIGTLISCTVISLGATYMFKEMDIGSLDIGDFLAIGAIFPATDSVCTLQVLHQDETPLLYSLVFGEGVVNDATSVVLFNAIQSFDLSDINFRIALKSIGKFFYLFSASTMLGVFVGLASAYIIKTLYFGRHSTDREFALMMLMAYLSYILAELFYLSGILTVFFCGIVMSHYTWHNVTESSRVTTKHTFATLSFVAETFIFLYVGMDALDISTWRVNDRPRTSLMVSSILLALVMAGRAAFVFPLSYLANLSNKSPSENISFREQIIIWWAGLMRGAVS…
	GaNHX6	Ga09G0806	MTIGIISSALANSETILASDHGSIVSINLFVALLCGCIVIGHLLEENRWMNESITALAIGVCTGVIILLTTGGKSSRLLVFSEDLFFIYLLPPIIFNAGFQVKKKQFFRNFLTIMLFGAVGTLISFCVISIGAIHFFKKMNIGDLTLGDYLAIGAIFSATDSVCTLQVLNQDETPLLYSLVFGEGVVNDATSVVLFNAIQTFDISHIDSTMALQYIGNFLYLFILSTLLGVLAGLLSAYIIRKLYFGRHSTDREVALMMLMAYLSYMLAELFSFSAILTVFFCGIVMSHYTWHNVTESSRVTTKHAFATLSFVSEIFIFLYVGMDALDIEKWRVISDSPGTSVGVSGILLGLILVGRAAFVFPLSFISNLTRKAPHEKVDFKQQVTVWWAGLMRGAVSM…
	GaNHX7	Ga09G2658	MAIGILSTLLAKSETILGSGHSSVVSMNLFVALLCGCIVIGHLLEESRWMNESITALAIGLCTGIVILLTTGGKSSHLLVFSEDLFFNYLLPPIIFNAGFQVKKKQFFRNFMTIMLFGAVGTLISFAIISLGAIHFFKKMSIGNLKIGDYLAIGAIFSATDSVCTLQVLNQDDTPLLYSLVFGEGVVNDATAVVLFKAIQSFDLPHINTTIALQFVGNFLYLFISSTLLGVLAGLLSAYIIKKLYFGRHSTDREVALMILMAYLSYMLAEFFYLSAILTVFFCGIVMSHYTWHNVTESSRVTTKHAFATLSFVAEIFIFLYVGMDALDIEKWRVVSDSPGKSVGVSAILLGLILVGRAAFVFPLSSISNLTKKAPCDKIDFKQQVTIWWAGLMRGAVSM…
	GaNHX8	Ga11G1289	MVAPQLAAVFTKLQTLSTSDHASVVSMNIFVALLCACIVIGHLLEENRWMNESITALIIGVFTGVIILLTSGGKSSHLLVFSEDLFFIYLLPPIIFNAGFQVKKKQFFRNFITIMLFGAVGTLISCTIISLGVINFFKEMDIGSLDIGDFLAIGAIFAATDSVCTLQVLNQDETPLLYSLVFGEGVVNDATSVVLFNAIQSFDLVNTSPRILLEFIGSFLYLFLASTMLGVIVGLVSAYIIKKLYFGRHSTDREFALMMLMAYLSYIMAELFYLSGILTVFFCGIVMSHYTWHNVTESSRVTTKHAFATLSFVAETFLFLYVGMDALDMEKWRFVSDSPGTSVAVSAVLMGLVMVGRAAFVFPLSFLSNLAKKSTSEKISFREQIIIWWAGLMRGAVSM…
	GaNHX9	Ga11G0922	MSHLSTLQSSSDFLSTTTIIALTIFFSLLCACIIIGHLLEENRWANESITALLLGLCAGAVVLLASKGNSSKILVFSEDLFFLYLLPPIIFNAGFQVKKKQFFKNFTIILMFGIFGTVISFCLISVGAFLLFNRIGVTSLNTQDYLAVGAILSATDTVCTLQVLSQDETPFLYSVIFGEGVVNDATSIVLFNAVQSLDFNNIDAMISLKLLGIFLYLFFTSTILGVVAGLLSAFIIKTLYFGRHSTDREVALMMIMAYLSYMLAELLNLSGILTVFFCGILMSHYTWHNVTQSSRITTKHAFATMSFIAETFIFLYVGMDALDIDKWKASSASAGTFIAVSSTLFALVLVGRAAFVFPLANFINCIRRRDGSNIAFRKQFIMWWAGLMRGAVTIALSYN…
	GaNHX10	Ga12G2838	MALEPDQTSVDSITLFVALLCSCIVIGHLLEKNRWFNESITALAIGLCSGIIILLTTEGKRSHILVFNEELFFIYLLPPIIFNAGFQVKKKQFFRNFAMIILFGAVGTLISFVIVSIGTMQLFKKLDIGFLDIGDYLALGAIFSATDSVCTLQVLNQDETPLLYSIVFGEGVVNDATSIVLFNAIQKFDLSHITSRIFIEFIGNFLYFFITSTLLGVGVGLISAYIIKKLYIGRHSTDREVALMILMAYLSYMMAELFNLSSILTVFFCGIVMSHYTWHNVTESSRITTKHAFATLSFISEIFIFLYVGMDALDIEKWKVVSKSPGTSAGVSSILLGLVLVGRAASVFPLSFISNLFKRSESDKFTLKQQVTIWWAGLMRGSVSVALAYNQFTRSGHTQ…
	GaNHX11	Ga13G1277	MVASQLAAVLSKLQTLYSDHASVVSMNLFVALLCASIVIGHLLEENRWMNESITALAIGLCTGVVILLTSGGKSSRLLVFSEDLFFIYLLPPIIFNAGFSVKKKQFFRNFITIMLFGAVGTLISWSIISFGVIKFFKEMDIGSLEIGDFLAIGAIFAATDSVCTLQVLNQDETPLLYSLVFGEGVVNDATSVVLFNAIQSFDLTNTNHRIALEFIGSFLYLFLASTLLGVAVGLVSAYIIKTLYFGRHSTDREFALMMLMAYLSYIMAELFYLSGILTVFFCGIVMSHYTWHNVTESSRITSKHAFATLSFVCETFIFLHVGMDALDIETWKFVNDRPGTSIIVSSVLLALVMAGRAAFVFPLSFLSNLAHKSANEKISFRQQIIIWWAGLMRGAVSMA…
