# Supplementary material for: Genome-Wide Identification of the Gossypium hirsutum NHX Genes Reveals That the Endosomal-Type GhNHX4A Is Critical for the Salt Tolerance of Cotton
Source: Int J Mol Sci. 2020 Oct 18;21(20):7712. doi: 10.3390/ijms21207712 (PMC7589573; doi:10.3390/ijms21207712)
Supplement: Supplementary file 1 [file ijms-21-07712-s001.zip › Supplementary Materials/Table S6.xlsx]

## Sheet: Table S6
Table S6. Primers used in this study.
Experiment	Primer name	Primer sequence
RT-PCR of GhNHXs Expression	GhNHX1A_Q_F	ACAGGTACGATGCTAGAAGCTCTGC
	GhNHX1A_Q_R	TTGGCCAAGAAACCCTCCC
	GhNHX2A_Q_F	CATGAGCATGAGCAGGTGGT
	GhNHX2A_Q_R	CACTGAACCTAAGGATGTGAGAGC
	GhNHX3A_Q_F	TAGCCTCCGATCATAGCTCCAT
	GhNHX3A_Q_R	CTTCTTCACTTGGAATCCCGCA
	GhNHX4A_Q_F	ACAGTGGACTTCGAGGAGCAA
	GhNHX4A_Q_R	ATGGCCATCCCCCACAACTT
	GhNHX5A_Q_F	CTCTGGTTATGGCCGGAAGAGC
	GhNHX5A_Q_R	TTCGCAGTTCAGTTTGCCCTGA
	GhNHX6A_Q_F	ACAGCCCCGGAACATCAGTT
	GhNHX6A_Q_R	CATTGAGACAGCACCACGCA
	GhNHX7A_Q_F	AGTGCGATCCTCACTGTGTTCT
	GhNHX7A_Q_R	ATTGCGCTCACCCCAACTGATT
	GhNHX8A_Q_F	GAAGCGGCCAGGACTCTTTTGA
	GhNHX8A_Q_R	AACATAGGGCGCATGAAGGCAT
	GhNHX9A_Q_F	GATTGTGTGCTGGAGCTGTGGT
	GhNHX9A_Q_R	AGGCACCTACTGATATGAGGCAGA
	GhNHX10A_Q_F	AGCACCTTTGTGGAGGTGTGT
	GhNHX10A_Q_R	AACCAGGAACATGTGGCACG
	GhNHX11A_Q_F	CAGGCACTCAACAGACCGTGAA
	GhNHX11A_Q_R	CCACGTCTCAATGTCCAAGGCA
	GhNHX1D_Q_F	CCTTTCATTCGTCCTCGGCCAT
	GhNHX1D_Q_R	CTGCAAAAGGGGGCAAAACGAG
	GhNHX2D_Q_F	TCATGAGCATGAGCAGGTGGTG
	GhNHX2D_Q_R	TACTGTTCCTGCTACGCCTCCA
	GhNHX3D_Q_F	TACTCAAGTGCGAGGGAATGCG
	GhNHX3D_Q_R	GGTTGCCTTGTTCAGCCTCAGA
	GhNHX4D_Q_F	TGGATAATTCAACGGCGGAGAA
	GhNHX4D_Q_R	GGAAGAAGAACTCCTCGTGGAAAT
	GhNHX5D_Q_F	CTCTGGTTATGGCCGGAAGAGC
	GhNHX5D_Q_R	TGCAAGAGCCATTGATACGGCA
	GhNHX6D_Q_F	CACGTCGACCGACTAGCTTGAG
	GhNHX6D_Q_R	TCCGGGAACAAACGGAACGAAA
	GhNHX7D_Q_F	ACCGTGCCGCTTCTCACTAA
	GhNHX7D_Q_R	TTTGTTCAATGGGCGACCCC
	GhNHX8D_Q_F	ACCTGGCACAATGTTACCGAGA
	GhNHX8D_Q_R	CCACTTCTCCGTGTCCAAAGCA
	GhNHX9D_Q_F	TGGCTGTTGGTGCCATACTGT
	GhNHX9D_Q_R	CCGCTACTACACCGAGAATGGT
	GhNHX10D_Q_F	TGTTATGTCACACTACACCTGGCA
	GhNHX10D_Q_R	CCGGCAGATGTTCCAGGACTTT
	GhNHX11D_Q_F	TCAGTTTACAAGGGCAGGGCAC
	GhNHX11D_Q_R	TGGAGATGATGATCGGGAGGGT
	GhHIS3-F	GACACCAACCTTTGCGCGAT
	GhHIS3-R	AGCGACTGATCCACACTTCTG
Cloning of GhNHX1A, GhNHX4A and Construction of Mutant Yeast Expression Vector	GhNHX1A-1F	ATGGGAATTTCACCGGC
	GhNHX1A-1R	CTATGGACAGGACGAACCAAAT
	GhNHX4A-1F	ATGGATAATTCAACGGCGG
	GhNHX4A-1R	TCAGCTATGTCCGTGGTATACTCC
	GhNHX1A-Y-1F	cttggtaccgagctcggatccATGGGAATTTCACCGGCG
	GhNHX1A-Y-1R	ccctctagatgcatgctcgagCTATGGACAGGACGAACCAAATT
	GhNHX4A-Y-1F	cttggtaccgagctcggatccATGGATAATTCAACGGCGGA
	GhNHX4A-Y-1R	ccctctagatgcatgctcgagTCAGCTATGTCCGTGGTATACTCC
Construction of Recombinant Vector for Subcellular Localization of GhNHX4A	GhNHX4A-E-1F	acgggggactcttgaggatccATGGATAATTCAACGGCGGA
	GhNHX4A-E-1R	gcccttgctcaccatgagctcGCTATGTCCGTGGTATACTCCCC
Construction of VIGS expression vector of GhNHX4A	GhNHX4A-T-1F	gtgagtaaggttaccgaattcAACGGTGTTGTTAATTGGAGGTTC
	GhNHX4A-T-1R	gagacgcgtgagctcggtaccGTGGTATACTCCCCTTCTAGAACTAGG
